# Supplementary material for: Image Filtering to Improve Maize Tassel Detection Accuracy Using Machine Learning Algorithms
Source: Sensors (Basel). 2024 Mar 28;24(7):2172. doi: 10.3390/s24072172 (PMC11013961; doi:10.3390/s24072172)
Supplement: Supplementary file 1 [file sensors-24-02172-s001.zip]

Archive with 1 entries (1 files):
- sensors-2898337-supplementary.pdf
